# Supplementary material for: Identification of a regulatory pathway inhibiting adipogenesis via RSPO2
Source: Nat Metab. 2022 Jan 13;4(1):90–105. doi: 10.1038/s42255-021-00509-1 (PMC8803606; doi:10.1038/s42255-021-00509-1)
Supplement: Source Data Fig. 2 — Statistical source data. [file 42255_2021_509_MOESM3_ESM.xlsx]

## Sheet: Fig2b
	Fig 2b.	adipogenesis of different cell populations collected from ingWAT showed in Fig2a.
	adipogenesis unit (%)	lin-Sca1+	eP1	eP2	P2-2	VAP1-CD55-	DN:CD142-	eAregs
		29.5	33.7	30.6	32.9	17.7	27.7	13.1
		26.2	36.8	33.5	37.1	22.1	32.2	15.5
		29.5	40.7	42.3	33.4	19.2	25.5	16.6
		28.4	37.1	42.5	45.6	20.5	26.4	16.5
		27.6	35.6	36	34.6	21.4	28.4	16
		25.7	35.4	40.5	33.5	20.1	25.2	17.8
		27.8	38.4	41.3	32.3	22.1	24.5	19.5
		27	35.8	37.3	36.4	18.9	26.8	17.4
	cell number/field	lin-Sca1+	eP1	eP2	P2-2	VAP1-CD55-	DN:CD142-	eAregs
		482.6	445.8	452.2	462	460.4	477.4	464.9
		491.6	467.3	453.2	470.8	435.1	431.7	440.3
		490.3	471.6	430.1	476.1	438.9	418.3	435.5
		482.9	477.7	444.1	405.1	494	506.3	427.5
		481.3	470.5	443.1	478.1	448.1	484.7	453.1
		433.2	443.8	460.1	466.9	432.3	487.5	457
		466.7	444.7	463.9	475.9	442.8	406.3	454.5
		464.3	471.5	446.1	464.3	463.9	431.4	462.3

## Sheet: Fig2d
	Fig 2d. Cluster marker Gene expression in sorted eP1 eP2 eP3 cells by qPCR
		P1 marker					P2 marker					P3 marker
	Gene	Cd55	Pcsk6	Efhd1	Pi16	Smpd3	Vap1	Col4a1	Sparcl1	Col18a1	Sdc1	Cd142	Gdf10	Igfbp3	Fmo2	Clec11a
	eP1-1	1.1845	1.18432	1.08093	1.1146	1.10202	0.0253411	0.053386	0.0111342	0.0269747	0.134685	0.0042846	0.0933455	0.165295	0.0377417	0.303206
	eP1-2	1.04546	0.963755	1.07944	0.931719	1.023	0.0195406	0.0530789	0.00944417	0.0171868	0.0940954	0.00367159	0.0745792	0.161309	0.0329121	0.286469
	eP1-3	0.980812	1.02356	0.944789	1.1187	0.936341	0.0225503	0.0498523	0.0110273	0.019885	0.113781	0.00318998	0.0841555	0.174335	0.0325977	0.222253
	eP1-4	0.823324	0.85596	0.907134	0.860764	0.947328	0.0230109	0.0474711	0.00889274	0.0161519	0.0918304	0.0026517	0.0679705	0.137575	0.0384985	0.195615
	eP2-1	0.129082	0.129182	0.0310539	0.0108739	0.0616232	1.25729	1.18703	1.16192	1.18788	1.22555	0.0177517	0.397647	0.747989	0.0142653	1.75923
	eP2-2	0.100838	0.088408	0.0211053	0.0066524	0.0460232	0.813995	0.844537	0.81477	0.864637	0.683477	0.00999561	0.259869	0.484243	0.00525895	1.11945
	eP2-3	0.142972	0.136113	0.0333274	0.0109652	0.0668046	1.21764	1.0829	1.2137	1.08054	1.27306	0.0235541	0.425606	0.782192	0.00996047	1.49308
	eP2-4	0.103658	0.0960938	0.0239022	0.00760804	0.0486177	0.80246	0.921155	0.870314	0.901058	0.937771	0.0124795	0.289431	0.62572	0.00624835	1.13635
	eP3-1	0.0971447	0.0547526	0.0219213	0.144115	0.218343	0.163586	0.312975	0.255981	0.0921493	0.25322	1.28465	1.07577	1.11778	1.15877	1.05305
	eP3-2	0.106743	0.0480404	0.019941	0.122215	0.227348	0.145096	0.318415	0.236007	0.091699	0.217352	0.814714	0.963603	0.94913	0.917292	1.10508
	eP3-3	0.103159	0.0540024	0.0194372	0.130632	0.227019	0.146702	0.308802	0.245859	0.109747	0.220848	1.09638	1.04886	0.987348	0.990253	0.921593
	eP3-4	0.092189	0.0441699	0.0210397	0.115655	0.209848	0.123015	0.297686	0.236364	0.0929153	0.22831	0.871462	0.919741	0.954656	0.950058	0.932434

## Sheet: Fig2e
	Fig. 2e
		adipogenesis of cells with DMI/ or A cocktail
	Adipocytes % of all cells	Lin-Sca1+	eP1	eP2	eP3			cell numer/field	Lin-Sca1+	eP1	eP2	eP3
		0.167708	0.240625	0.260417	0.08125				280.8	251.467	271.067	269
		0.157292	0.24375	0.261458	0.078125				259.867	278.8	337.133	257.2
		0.163542	0.239583	0.244792	0.0975				246.2	286.467	296.8	276.667
		0.151042	0.217708	0.25625	0.10575				270.533	296.4	282	258.6
		0.170833	0.260417	0.271875	0.08375				256.933	282.8	296.667	259.067
		0.16875	0.241667	0.241667	0.09875				286.133	264.267	264.267	269.467

## Sheet: Fig2f
	Fig 2f.	adipogenesis of cells with Insulin only/ C cocktail
	Adipocytes % of all cells	Lin-Sca1+	eP1	eP2	eP3			cell numer/field	Lin-Sca1+	eP1	eP2	eP3
		0.03125	0.04875	0.0925	0.0325				134	130	180	138
		0.03125	0.05125	0.08125	0.03125				144	122	167	154
		0.04875	0.046875	0.09125	0.03125				130	164	126	161
		0.046875	0.03125	0.09475	0.03475				139	193	112	95
		0.0625	0.0475	0.0875	0.036875				155	139	138	117
		0.04375	0.06125	0.097125	0.047125				140	79	157	149
