# Supplementary material for: Identification of a regulatory pathway inhibiting adipogenesis via RSPO2
Source: Nat Metab. 2022 Jan 13;4(1):90–105. doi: 10.1038/s42255-021-00509-1 (PMC8803606; doi:10.1038/s42255-021-00509-1)
Supplement: Source Data Fig. 3 — Statistical source data. [file 42255_2021_509_MOESM4_ESM.xlsx]

## Sheet: Fig3a
	Fig 3a.	qPCR of Rspo2 in sorted eP3 and CD142-SVF, and VAP1+CD142+ APC
			Cd142						Vap1						Rspo2
		SVF W/O eP3	1.2333	1.06736	1.51344	0.820458	0.814852	0.750791	0.8	1.18	1.29	1.21	0.82	0.81	0.85	1.11	1.21	0.89	1.04	0.96
		VAP1+CD142+ APC	63.2414	78.7412	67.2867	56.6172	54.2892	72.9723	12.85	11.19	13.75	11.41	13.61	13.28	0.59	0.95	0.93	0.75	0.67	0.68
		eP3	325.02	398.11	188.77	289.21	293.49	268.83	0.03	0.03	0.02	0.01	0.01	0.01	26.9712	32.4063	37.3746	42.254	20.0056	25.4898

## Sheet: Fig3b
Fig 3b.	Adipognesis after kd of Rspo2 in SVF
	Ctrl	siRspo2
	0.187	0.204
	0.185	0.207
	0.195	0.234
	0.198	0.252
	0.175	0.256
	0.187	0.278

## Sheet: Fig3c
Fig 3c.	Rspo2 mRNA in SVF after 48h kd of Rspo2
	Ctrl-KD	Rspo2-KD
	0.98	0.37
	0.91	0.23
	1.15	0.21
	1.03	0.16
	1.22	0.3
	1.15	0.28
	0.82	0.29
	0.94	0.26
	1.05	0.3
	1.08	0.27
	0.84	0.19
	0.91	0.41

## Sheet: Fig3f
Fig 3f.	Adipognesis in transwell ( after kd of Rspo2 in eP3)
	Ctrl	siRspo2
	0.174	0.228
	0.13	0.246
	0.13	0.227
	0.144	0.205
	0.141	0.233
	0.196	0.212
	0.171	0.196
	0.175	0.227

## Sheet: Fig3g
Fig 3g.	Rspo2 mRNA in eP3 after 48h kd of Rspo2
	Ctrl	siRspo2
	0.92	0.27
	1.15	0.3
	0.98	0.39
	1.02	0.46
	0.92	0.46
	1.02	0.37

## Sheet: Fig3j
Fig 3j.	Adipognesis of SVF treated with recRSPO2
+recRSPO2	0ug/ml	0.2ug/ml	0.25ug/ml	0.5ug/ml	1 ug/ml	2ug/ml	2ug/ml heat inactivation
	0.225	0.1903	0.1891	0.1665	0.1347	0.1713	0.2078
	0.2521	0.1848	0.1613	0.1165	0.1156	0.176	0.1787
	0.2416	0.1951	0.1462	0.1272	0.105	0.1098	0.2299
	0.2244	0.2051	0.1178	0.1047	0.165	0.1029	0.1607
	0.198	0.1845	0.1291	0.1812	0.1466	0.1672	0.2482
	0.2293	0.1772	0.1583	0.1643	0.1842	0.1071	0.2724

## Sheet: Fig3n
	Fig 3n.	Adipogenensis of SVF after KD of Lgr4-6, and treat with or without RSPO2
			No_RSPO2						+RSPO2
		Ctrl	0.203125	0.21875	0.240234	0.234375	0.214193	0.227214	0.179688	0.197917	0.2	0.171875	0.1875	0.161875
		siLgr4	0.265625	0.25	0.28125	0.234375	0.296875	0.24875	0.257161	0.23021	0.249583	0.24141	0.254375	0.22656
		siLgr5	0.223958	0.227865	0.221354	0.200521	0.215495	0.21875	0.183542	0.179635	0.192656	0.171172	0.190052	0.201172
		siLgr6	0.237161	0.230208	0.229583	0.244141	0.234375	0.205125	0.206979	0.192656	0.195677	0.195911	0.212839	0.18875

## Sheet: Fig3o
	Fig 3o.		female-eP1-1	female-eP1-2	female-eP1-3	female-eP1-4	female-eP1-5	female-eP2-1	female-eP2-2	female-eP2-3	female-eP2-4	female-eP2-5	male-eP1-1	male-eP1-2	male-eP1-3	male-eP1-4	male-eP2-1	male-eP2-2	male-eP2-3
		Lgr4	732.5	658.2	588.2	615.6	690.1	291.6	247.6	228	260.6	258.9	646.5	802	687.2	762.4	252.2	263.7	157.4
		Lgr5	9.371	10.05	6.033	4.723	5.899	47.32	33.83	43.16	61.84	56.5	2.555	6.878	1.402	5.575	26.09	57.1	52.45
		Lgr6	1.562	0	0	1.574	0	1.279	2.706	3.32	0	1.569	0	0	0	0	0	0	0

## Sheet: Fig3p
	Fig 3p.	Adipogenesis of cells treat with or without recRSPO2
		Lin-Sca1+	Lin-Sca1+ +Rspo2		eP1	eP1 +Rspo2		eP2	eP2 +Rspo2
		0.136719	0.091518		0.1895	0.116375		0.203125	0.171875
		0.147727	0.101563		0.171875	0.109375		0.181875	0.1975
		0.161932	0.102679		0.207125	0.125		0.16875	0.175
		0.165179	0.1125		0.1855	0.109375		0.206125	0.203125
		0.160938	0.122159		0.201125	0.1125		0.193125	0.171875
		0.154688	0.114183		0.1875	0.122		0.171875	0.21875
