# Supplementary material for: Identification of a regulatory pathway inhibiting adipogenesis via RSPO2
Source: Nat Metab. 2022 Jan 13;4(1):90–105. doi: 10.1038/s42255-021-00509-1 (PMC8803606; doi:10.1038/s42255-021-00509-1)
Supplement: Source Data Fig. 4 — Statistical source data. [file 42255_2021_509_MOESM5_ESM.xlsx]

## Sheet: Fig4b
	Fig 4b.	qPCR of Rspo2 in eP1 matrigel			qPCR of Rspo2 in eP2 matrigel
		CAG-GFP	CAG-Rspo2		CAG-GFP	CAG-Rspo2
		0.53	63.14		1.01	69.97
		0.63	30.67		1.68	81.16
		2.45	95.4		0.68	50.99

## Sheet: Fig4c
	Fig 4c.	adipocyte% in eP1 matrigel			cell number in matrigel
		CAG-GFP	CAG-Rspo2		CAG-GFP	CAG-Rspo2
		0.3272	0.0893		522	645.9
		0.295	0.0711		575.4	761.9
		0.2248	0.0431		805	689.9
		0.1907	0.0675		621	481.2
		0.1336	0.0453		728	648.6

## Sheet: Fig4e
	Fig 4e.	adipocyte% in eP2 matrigel			cell number in matrigel
		CAG-GFP	CAG-Rspo2		CAG-GFP	CAG-Rspo2
		0.2078	0.2702		650.1	781.3
		0.2553	0.259		672.6	765.7
		0.2656	0.2078		912.5	624
		0.2706	0.2747		522.8	574.7

## Sheet: Fig4i
	Fig.4i Western blot of RSPO2 in Fig. 4h
		HFD-ingWAT			HFD-liver			Chow-ingWAT			chow-liver
		CAG-GFP	CAG-RSPO2		CAG-GFP	CAG-Rspo2		CAG-GFP	CAG-RSPO2		CAG-GFP	CAG-Rspo2
		0.38	1.41		0.117861	0.833696		0.2	0.73		0.113727	1.0927
		0.29	1.22		0.116971	0.763234		0.27	0.62		0.154956	1.13588
		0.43	0.78		0.136789	0.785886		0.28	0.64		0.250297	0.764259
		0.27	0.79		0.182976	0.827569		0.31	0.44		0.156463	1.01502
		0.39	0.52		0.150101	1.15495		0.37	0.47		0.173369	0.799628
		0.32	0.89		0.185611	0.700473		0.34	0.4		0.118383	1.01345

## Sheet: Fig4j
	Fig. 4j cell number in ingWAT by qPCR
		HFD-CAG-GFP						HFD-CAG-Rspo2						Chow-CAG-GFP						Chow-CAG-Rspo2
	Total Cell	1.55124e+08	1.60387e+08	1.39855e+08	1.33711e+08	1.65363e+08	1.60514e+08	1.6806e+08	1.54599e+08	1.67468e+08	1.68845e+08	1.75771e+08	1.64699e+08	1.18363e+08	1.16495e+08	1.09919e+08	1.08798e+08	1.08863e+08	1.0917e+08	1.10465e+08	1.14812e+08	1.11249e+08	1.10024e+08	1.04444e+08	1.09079e+08
	Adipocytes	2.56141e+07	2.64639e+07	2.67444e+07	2.0241e+07	2.87308e+07	2.72273e+07	2.06736e+07	2.50151e+07	1.86451e+07	2.06383e+07	2.05785e+07	1.973e+07	1.88354e+07	1.98298e+07	1.77193e+07	1.89079e+07	1.87161e+07	1.45948e+07	1.77428e+07	1.6494e+07	1.71371e+07	1.63624e+07	1.61168e+07	1.91766e+07
	non-adipocytes	1.2951e+08	1.33923e+08	1.1311e+08	1.1347e+08	1.36633e+08	1.33286e+08	1.47386e+08	1.29584e+08	1.48823e+08	1.48207e+08	1.55192e+08	1.44969e+08	9.95277e+07	9.6665e+07	9.22e+07	8.98896e+07	9.0147e+07	9.45754e+07	9.27219e+07	9.83176e+07	9.41119e+07	9.36618e+07	8.83268e+07	8.99026e+07

## Sheet: Fig4k
	Fig. 4k cell number in visWAT by qPCR
		HFD-CAG-GFP						HFD-CAG-Rspo2						Chow-CAG-GFP						Chow-CAG-Rspo2
	Total Cell	1.19675e+08	119249117	1.22036e+08	1.14383e+08	1.25261e+08	1.14827e+08	6.95149e+07	7.50173e+07	1.0546e+08	7.7338e+07	2.49386e+08	1.98026e+08	6.76967e+07	6.5248e+07	7.08271e+07	6.75328e+07	6.68549e+07	6.66349e+07	7.15531e+07	6.45252e+07	7.36316e+07	6.65096e+07	6.40478e+07	6.57659e+07
	Adipocytes	2.47962e+07	2.62069e+07	2.43554e+07	2.04459e+07	2.54501e+07	2.11175e+07	5.96816e+06	7.14537e+06	1.24314e+07	8.87208e+06	1.56685e+07	2.74246e+07	7.95958e+06	8.46992e+06	7.8281e+06	9.69274e+06	9.22584e+06	9.3934e+06	6.99315e+06	6.82931e+06	7.56042e+06	7.84945e+06	6.49507e+06	7.24727e+06
	non-adipocytes	9.48786e+07	9.30423e+07	9.76802e+07	9.39367e+07	99810453	9.37098e+07	6.35467e+07	6.78719e+07	9.30288e+07	6.84659e+07	2.33718e+08	1.70601e+08	5.97371e+07	5.67781e+07	6.2999e+07	5.78401e+07	5.76291e+07	5.72415e+07	6.456e+07	5.76959e+07	6.60711e+07	5.86602e+07	5.75527e+07	5.85187e+07

## Sheet: Fig4n
	Fig. 4n ingWAT Western blot of RSPO2 in Fig. 4m
		ingWAT
		CAG-GFP	CAG-RSPO2
		0.202	0.387
		0.489	0.942
		0.628	1.315
		0.379	1.063
		0.324	1.765
		0.538	0.516

## Sheet: Fig4o
	Fig. 4o cell number in ingWAT by qPCR
			CAG-GFP					CAG-RSPO2
		total cell	1.2415e+08	1.55654e+08	9.60991e+07	9.36798e+07	1.03959e+08	1.07757e+08	1.11182e+08	8.06349e+07	8.73845e+07	9.98443e+07
		adipocytes	3.0725e+07	3.22483e+07	1.82588e+07	1.73308e+07	2.07917e+07	1.32145e+07	1.57116e+07	1.13175e+07	1.12851e+07	1.39782e+07
		nonadipocyte	9.34254e+07	1.23406e+08	7.78403e+07	7.63491e+07	8.31669e+07	9.4542e+07	9.54706e+07	6.93175e+07	7.60994e+07	8.58661e+07
