# Supplementary material for: Identification of a regulatory pathway inhibiting adipogenesis via RSPO2
Source: Nat Metab. 2022 Jan 13;4(1):90–105. doi: 10.1038/s42255-021-00509-1 (PMC8803606; doi:10.1038/s42255-021-00509-1)
Supplement: Source Data Fig. 5 — Statistical source data. [file 42255_2021_509_MOESM7_ESM.xlsx]

## Sheet: Fig5c
	Fig. 5c qpcr of marker genes in sorted cells
			eP1 from doner				VAP1+ cells (derived from eP1)				Vap1- cells (derived from eP1)
		Cd55	0.87318	1.03284	0.998504	1.11049	0.167332	0.119723	0.15326	0.121747	0.809317	0.94624	0.60869	0.70717
		Dpp4	0.890846	1.09921	0.972315	1.05029	0.14355	0.152103	0.144525	0.157114	0.8415	0.7402	0.8309	0.7974
		Pi16	0.919217	1.12278	0.984582	0.984092	0.109485	0.104899	0.097942	0.106046	0.74323	0.86015	0.91283	0.960519
		Psck6	0.886327	1.15292	0.962228	1.01702	0.084931	0.077289	0.090594	0.082383	0.70434	0.74883	0.815558	0.86139

## Sheet: Fig5d
	Fig. 5d qpcr of marker genes in sorted cells
			eP2 from doner				VAP1+ cells (derived from eP1)				Vap1- cells (derived from eP1)
		Vap1	0.961986	1.03557	0.998292	1.00553	0.906245	0.801475	1.29524	1.21245	0.087007	0.08108	0.080352	0.077036
		Icam1	0.963449	1.00215	1.03383	1.00182	0.617894	0.541362	0.844404	0.820957	0.114864	0.123959	0.106538	0.112344
		Col4a1	1.21057	0.949559	0.933657	0.931749	0.836762	0.85889	1.20123	1.37586	0.088114	0.09496	0.11773	0.092795
		Sparcl1	0.952603	1.04066	1.02116	0.987847	1.46335	1.40796	2.22185	2.27756	0.056367	0.058515	0.052346	0.059412

## Sheet: Fig5e
	Fig. 5e qpcr of adipogensis marker genes in sorted cells
			eP1 from doner				eP2 from doner				eP3 from doner				VAP1+ cells (derived from eP1)				Vap1- cells (derived from eP1)
		Pparg	0.991006	1.31491	0.795453	0.964746	9.13019	6.03964	6.56493	7.11571	0.47	0.84	0.74	0.57	323.051	293.167	327.185	281.346	5.04485	5.6656	7.2937	5.71032
		Cebpa	0.974354	0.992157	0.999946	1.03449	1.79889	1.82818	1.81679	1.51823	0.69	0.64	0.39	0.37	5.85026	3.68076	2.29018	2.4597	0.059661	0.060236	0.06709	0.065039

## Sheet: Fig5f
	Fig. 5f qpcr of marker genes in sorted cells
			eP3 from doner				eP2 (derived from eP1)				Vap1- cells (derived from eP1)
		Cd142	0.987875	1.02172	0.857196	1.15581	0.035036	0.045838	0.024591	0.031671	0.049633	0.052313	0.030893	0.042993
		Gdf10	1.01931	1.00805	1.11634	0.871801	0.126437	0.118677	0.11718	0.112385	0.132378	0.133505	0.122319	0.127674
		Clec11a	1.00888	1.0562	0.994782	0.943378	0.27801	0.249098	0.346004	0.256249	0.35546	0.341441	0.272802	0.299467
		Igfbp3	1.02008	0.999163	1.10633	0.886837	0.203911	0.171851	0.280937	0.269735	0.43806	0.406203	0.575349	0.54845

## Sheet: Fig5i
Fig 5i.	Western blot of RSPO2 in RSPO2-overexpression ingWAT showed in Fig.5h
	CAG-GFP	CAG-RSPO2
	0.415	0.844
	0.466	0.828
	0.521	1.108
	0.391	0.846
	0.438	0.878
	0.438	0.951

## Sheet: Fig5j
Fig 5j.	qPCR of rspo2 in RSPO2-overexpression ingWAT
CAG-GFP	CAG-RSPO2
0.53	163.14
0.63	38.67
1.51	67.3
0.11	33.26
2.45	95.4
0.62	327.18

## Sheet: Fig5k
	FACS analysis of SVF in RSPO2 overexpression ingWAT
Fig 5k.	eP1
	CAG-GFP	CAG-RSPO2
	0.2082	0.2517
	0.1002	0.1693
	0.167	0.1719
	0.1012	0.1481
	0.1554	0.1666

## Sheet: Fig5l
Fig 5l.	eP2
	CAG-GFP	CAG-RSPO2
	0.1888	0.1756
	0.1308	0.071
	0.1965	0.1867
	0.1811	0.1493
	0.2096	0.1797

## Sheet: Fig5m
Fig 5m.	CD55+VAP1+
	CAG-GFP	CAG-RSPO2
	0.2113	0.1523
	0.1685	0.0745
	0.1707	0.1329
	0.1506	0.1411
	0.1968	0.2312

## Sheet: Fig5o
Fig 5o.	tdtomato+ eP1 transplant into RSPO2 overexpression ingWAT
	(VAP1+tdtomato+ cells)/(tdtomato+ cells)
	CAG-GFP	CAG-RSPO2
	0.416	0.347
	0.465	0.346
	0.454	0.278
	0.476	0.285
	0.482	0.277
