# Supplementary material for: Identification of a regulatory pathway inhibiting adipogenesis via RSPO2
Source: Nat Metab. 2022 Jan 13;4(1):90–105. doi: 10.1038/s42255-021-00509-1 (PMC8803606; doi:10.1038/s42255-021-00509-1)
Supplement: Source Data Fig. 6 — Statistical source data. [file 42255_2021_509_MOESM9_ESM.xlsx]

## Sheet: Fig.6b
	Fig. 6b quantification of western blot of RSPO2 in Liver showed in Fig.6a
	CAG-GFP	CAG-Rspo2
	0.117	0.934
	0.112	1
	0.118	0.552
	0.122	0.501
	0.164	0.854
	0.114	0.576

## Sheet: Fig.6c
Fig. 6c ELISA quantification of RSPO2 in circulation
CAG-GFP	CAG-Rspo2
137.8	717.252
156.1	1334.33
169.2	493.931
168.5	887.682
149.6	693.745
146.3	1369.59

## Sheet: Fig.6d
Fig. 6d quantification of western blot of RSPO2 in ingWAT showed in Fig.6a
CAG-GFP	CAG-Rspo2
3.554	6.152
4.351	4.87
2.837	4.021
3.138	4.266
3.667	6.172
4.228	9.015

## Sheet: Fig.6e
Fig. 6e quantification of western blot of RSPO2 in visWAT showed in Fig.6a
CAG-GFP	CAG-Rspo2
1.533	2.714
0.92	4.003
0.884	2.127
1.535	1.641
1.215	1.447
1.003	1.308

## Sheet: Fig.6f
	Fig. 6f. Body weight curve
	unit (g)	CAG-GFP						CAG-RSPO2
	week 8	28.3	29.8	29.4	26.4	29.1	31.7	28.4	35	25.1	24.5	28.8	28.1
	week 9	30.5	31.9	31.2	28.3	31.8	34.4	30.1	36.9	26.8	26.6	30.9	30.1
	week 10	32.3	34.1	32.8	30.5	33.9	37.2	31.9	39.8	28.9	28.5	32.2	31.2
	week 11	34.9	36.3	35	32.5	36.8	39.5	33.1	43.1	30.7	30	33.6	32.3
	week 12	37.7	39.1	38.8	35.1	39.4	42.7	34.2	46.1	31.8	31.5	34.8	33
	week 13	40.1	42.3	41.9	37.9	42.1	45.3	35.2	47.8	32.6	32	35.9	33.5
	week 14	42.4	45	44.6	40.5	43.2	46.7	35.6	49.6	33	33.8	36.6	33.9

## Sheet: Fig.6g
	Fig. 6g lean and fat weight measured by MRI
	unit (g)	CAG-GFP						CAG-Rspo2
	Lean	22.98	24.99	26.86	24.24	25.15	27.38	22.66	23.87	24.4	21.87	21.76	21.74
	Fat	19.51	20.8	17.78	19.47	20.2	19.7	10.32	17.81	10.62	13.93	11.71	10.97

## Sheet: Fig.6h
	Fig. 6h tissue weight (mg)
	unit (mg)	CAG-GFP						CAG-Rspo2
	ingWAT	2340	2120	2632	2166	2318	2396	996	908	840	1410	1018	1750
	VAT	2460	1912	1888	1784	2136	2068	1514	1618	1820	1178	1614	1644

## Sheet: Fig.6j
	Fig. 6j average adipocytes size (um2)
		CAG-GFP	CAG-RSPO2
		725.4	974.2
		459.9	1020
		559.6	1114
		626.4	1088
		608.3	1077
		823.8	1036

## Sheet: Fig.6k
	Fig. 6k frequency distribution of Adipocytes area in ingWAT HE staining images (tailvain AAV injection mice)
	bin	CAG-GFP						CAG-RSPO2
	0	0.188605	0.170341	0.225476	0.193141	0.284836	0.261856	0.158537	0.121864	0.140845	0.138408	0.14726	0.104478
	400	0.292731	0.296593	0.52123	0.386282	0.340164	0.352577	0.20122	0.225806	0.207746	0.228374	0.226027	0.214925
	800	0.225933	0.224449	0.185944	0.245487	0.190574	0.179381	0.222561	0.193548	0.204225	0.17301	0.171233	0.20597
	1200	0.168959	0.178357	0.039531	0.110108	0.094262	0.109278	0.14939	0.150538	0.140845	0.145329	0.140411	0.158209
	1600	0.068762	0.07014	0.016105	0.032491	0.04918	0.061856	0.115854	0.114695	0.123239	0.128028	0.130137	0.164179
	2000	0.037328	0.038076	0.010249	0.019856	0.020492	0.020619	0.073171	0.075269	0.077465	0.089965	0.09589	0.062687
	2400	0.017682	0.022044	0.001464	0.012635	0.020492	0.014433	0.079268	0.11828	0.105634	0.096886	0.089041	0.089552

## Sheet: Fig.6l
	Fig. 6l ITT: Blood glucose normalized to intial glucose
	time (min)	CAG-GFP						CAG-RSPO2
	0	100	100	100	100	100	100	100	100	100	100	100	100
	15	80.8	42.1	82.1	60.6	55.7	67.6	70.2	87.4	82.4	89.6	98.5	82.2
	30	60.3	43.9	50.5	58.7	54.5	66.7	56	62.1	73	74.6	86.8	60.3
	60	47.4	23.7	49.5	47.1	44.3	57.1	42.9	54.7	39.2	50.7	70.6	32.9
	90	43.6	26.3	43.2	42.3	39.8	45.7	44	44.2	27	35.8	55.9	32.9
	120	53.8	28.1	45.3	48.1	50	57.1	50	48.4	25.7	40.3	54.4	45.2

[truncated: 9 more sheets: Fig.6m, Fig.6n, Fig.6o, Fig.6p, Fig.6r, Fig.6s, Fig.6t, Fig.6u, Fig.6v]
