# Supplementary material for: Identification of a regulatory pathway inhibiting adipogenesis via RSPO2
Source: Nat Metab. 2022 Jan 13;4(1):90–105. doi: 10.1038/s42255-021-00509-1 (PMC8803606; doi:10.1038/s42255-021-00509-1)
Supplement: Source Data Extended Data Fig. 1 — Statistical source data. [file 42255_2021_509_MOESM11_ESM.xlsx]

## Sheet: Sheet1
	Extended Data Fig. 1m H-3 Clusters-human cell atlas analysis
		-log10(adjusted p-value)
	Smooth Muscle	5.86611
	Lung	2.90988
	Extended Data Fig. 1n Enriched Wikipathway 2021 human in H-3 Clusters
	Term	-log10(adjusted p-value)
	Cytoplasmic Ribosomal Proteins WP477	73.0216
	VEGFA-VEGFR2 Signaling Pathway WP3888	11.4614
	Parkin-Ubiquitin Proteasomal System pathway WP2359	4.4375
	IL-18 signaling pathway WP4754	4.42849
	Pathogenic Escherichia coli infection WP2272	4.25772
	Fas ligand pathway and stress induction of heat shock proteins WP314	2.64471
	Apoptosis-related network due to altered Notch3 in ovarian cancer WP2864	2.26194
	Computational Model of Aerobic Glycolysis WP4629	2.26194
	Matrix Metalloproteinases WP129	2.26194
	Nuclear Receptors Meta-Pathway WP2882	2.06453
