# Supplementary material for: Identification of a regulatory pathway inhibiting adipogenesis via RSPO2
Source: Nat Metab. 2022 Jan 13;4(1):90–105. doi: 10.1038/s42255-021-00509-1 (PMC8803606; doi:10.1038/s42255-021-00509-1)
Supplement: Source Data Extended Data Fig. 2 — Statistical source data. [file 42255_2021_509_MOESM12_ESM.xlsx]

## Sheet: ExtendedDataFig2b
	Extended Data Fig. 2b qPCR of P3 marker genes in sorted cells
		Lin-:Sca1+:CD142-:VAP1-				Lin-:Sca1+:CD142-:VAP1+				Lin-:Sca1+:CD142+				Lin-:Sca1+:CD142++
	Cd142	0.00682	0.007156	0.021971	0.014182	0.010555	0.007781	0.018335	0.009714	0.09556	0.091256	0.128108	0.108272	1	1.26838	1.70689	1.35673
	Gdf10	0.118959	0.104382	0.140621	0.121418	0.364882	0.238456	0.390537	0.265583	0.41138	0.39224	0.428393	0.401814	0.987132	0.837691	0.962433	1.03903
	Igfbp3	0.163	0.159	0.172	0.136	0.158	0.142	0.183	0.153	0.833249	0.831948	0.88882	0.848315	1.10204	0.886535	0.97344	1.15876
	Clec11a	0.19672	0.253336	0.35244	0.28378	0.281	0.266	0.206	0.181	0.317223	0.324705	0.306649	0.292993	0.976176	1.02441	0.854314	0.864364

## Sheet: ExtendedDataFig2d
	Extended Data Fig. 2d qPCR of P1 marker genes in sorted cells
		Lin-:Sca1+:CD142-:VAP1-				Lin-:Sca1+:CD142-:VAP1+				Lin-:Sca1+:CD142+				Lin-:Sca1+:CD142++
	Cd55	0.928419	0.96122	1.15128	0.973309	0.449566	0.351198	0.497944	0.36102	0.441276	0.382122	0.466229	0.396712	0.338	0.372	0.359	0.321
	Pcsk6	0.93614	0.917942	1.18006	0.98614	0.234186	0.160269	0.246751	0.174203	0.155895	0.145721	0.149885	0.164832	0.099	0.087	0.098	0.08
	Efhd1	0.892589	0.90799	1.13651	1.08566	0.06524	0.044339	0.070016	0.050215	0.040544	0.04801	0.021803	0.053766	0.046	0.042	0.041	0.044
	Pi16	0.977619	0.922993	1.15852	0.956599	0.012242	0.007489	0.012344	0.008565	0.071363	0.069085	0.080613	0.074782	0.162	0.138	0.147	0.13
	Smpd3	0.963395	0.940763	1.04742	1.0534	0.045758	0.034175	0.049606	0.036101	0.113292	0.112866	0.129403	0.123884	0.162	0.169	0.169	0.156

## Sheet: ExtendedDataFig2e
	Extended Data Fig. 2e qPCR of P2 marker genes in sorted cells
		Lin-:Sca1+:CD142-:VAP1-				Lin-:Sca1+:CD142-:VAP1+				Lin-:Sca1+:CD142+				Lin-:Sca1+:CD142++
	Vap1	0.02735	0.029892	0.036356	0.033978	1.45848	0.944249	1.41249	0.930868	0.659339	0.601564	0.670422	0.666766	0.189763	0.168314	0.170177	0.142699
	Col4a1	0.108905	0.104106	0.119403	0.11317	1.0898	0.775364	0.994204	0.845707	0.837508	0.778773	0.89991	0.919186	0.287341	0.292335	0.283509	0.273304
	Sparcl1	0.01632	0.016217	0.019238	0.016234	0.857247	0.601124	0.895448	0.642103	0.593097	0.581291	0.658091	0.649765	0.188859	0.174122	0.181391	0.174385
	Col18a1	0.011101	0.007588	0.017507	0.009879	0.954761	0.694951	0.86848	0.724225	0.615947	0.567352	0.636136	0.682959	0.074065	0.073703	0.088209	0.074681
	Sdc1	0.077189	0.070499	0.094054	0.075266	1.11078	0.619473	1.15385	0.849953	0.65816	0.619561	0.722875	0.606871	0.229507	0.196998	0.200166	0.20693

## Sheet: ExtendedDataFig2f
	Extended Data Fig. 2f mature adipocyte% in wells
		group	Lin-:Sca1+						Lin-:Sca1+:CD142-:VAP1+						Lin-:Sca1+:CD142+						Lin-:Sca1+:CD142++
	A Cocktail	DMI	19.01	18.69	18.62	16.02	15.8	18.99	23.98	23.53	23.82	21.57	20.65	28.97	8.847	6.952	7.831	7.505	8.227	7.896	1.27	2.742	1.188	1.987	3.034	1.822
	B Cocktail	DMI+Indo+T3	24.92	25.31	23.54	27.06	22.41	24.92	36.64	33.79	24.78	31.72	31.35	35.31	25.24	25.13	27.34	24.23	26.26	28.43	18.89	14.17	16.86	10	16.17	15.19
		cell number/field in wells
			Lin-:Sca1+						Lin-:Sca1+:CD142-:VAP1+						Lin-:Sca1+:CD142+						Lin-:Sca1+:CD142++
	A Cocktail	DMI	356	419	395	398	400	358	399	385	422	370	387	388	338	390	414	409	408	378	384	411	392	399	372	396
	B Cocktail	DMI+Indo+T3	447	423	435	419	460	397	457	466	483	456	430	480	465	427	438	436	412	457	465	402	420	411	401	447
