# Supplementary material for: Identification of a regulatory pathway inhibiting adipogenesis via RSPO2
Source: Nat Metab. 2022 Jan 13;4(1):90–105. doi: 10.1038/s42255-021-00509-1 (PMC8803606; doi:10.1038/s42255-021-00509-1)
Supplement: Source Data Extended Data Fig. 3 — Statistical source data. [file 42255_2021_509_MOESM13_ESM.xlsx]

## Sheet: Source Data Fig3b
	Extended Data Fig.3b
		female-eP1-1	female-eP1-2	female-eP1-3	female-eP1-4	female-eP1-5	female-eP2-1	female-eP2-2	female-eP2-3	female-eP2-4	female-eP2-5	male-eP1-1	male-eP1-2	male-eP1-3	male-eP1-4	male-eP2-1	male-eP2-2	male-eP2-3
	Smoc2	601.3	402	454	355.8	349.5	1500	1137	1223	1037	1051	1683	1288	1227	1136	5176	5268	6597
	Gdf10	231.2	216.1	256.4	215.7	228.6	872.2	962.1	1011	793.6	933.8	996.6	925.8	661.9	529.6	2977	2753	1735
	Fbln1	1609	1281	1308	1050	1006	451.5	396.5	412.8	469.7	514.8	945.5	982.2	1181	924.1	1605	1544	1217
	Olfml3	499.8	463.9	482.6	379.4	383.4	671.4	575.1	645.1	649.3	687.4	549.4	376.9	380.1	312.2	1293	1191	1068
	Il6	804.4	584.5	543	579.4	657.7	950.2	596.8	486.9	752.4	624.6	539.2	441.6	396.9	306.6	937.8	1062	439
	Tgfbi	190.5	108.9	153.8	102.3	70.78	556.3	395.1	461.4	291.5	241.7	380.7	436.1	457.2	554.7	1291	1279	1303
	Itgbl1	460.8	319.9	265.4	242.4	265.4	214.9	165.1	150.5	215	196.2	564.7	605.3	495	352.6	805.9	912.2	973.2
	Spock2	128.1	115.6	134.2	122.8	118	427.2	476.3	451.5	390.2	439.4	361.6	258.6	161.3	230	658.1	634.9	305.1
	Crispld2	99.96	80.39	105.6	85.01	82.58	346.6	544	486.9	491.8	439.4	168.7	119.7	56.1	62.72	658.1	730	586.7
	Epha3	349.9	376.8	455.5	412.5	418.8	281.4	230	236.8	435.8	357.8	269.6	255.9	281.9	309.4	268.1	254.2	208.4
	Grem2	168.7	129	188.5	130.7	118	965.6	546.7	579.9	890.8	772.1	14.05	16.51	14.02	9.757	266.7	252.9	67.64
	Vit	118.7	123.9	110.1	129.1	98.8	223.8	155.6	139.4	164.9	205.6	178.9	194	183.7	199.3	369.6	273.3	95.25
	Egflam	14.06	21.77	19.61	28.34	20.64	347.9	369.4	338.6	488.8	527.3	1.278	1.376	7.012	9.757	37.69	29.91	27.61
	Tnfsf13b	115.6	82.07	90.49	73.99	91.43	53.71	46.01	76.35	67.73	43.94	74.11	48.15	68.72	101.7	171	110.1	114.6
	Clec11a	12.5	11.72	16.59	22.04	19.17	95.92	52.78	66.4	156.1	124	37.05	24.76	37.86	30.66	178.3	206.6	66.26
	Mgp	18.74	15.07	24.13	6.297	7.373	185.4	144.8	173.7	176.7	146	8.944	8.254	5.61	8.363	124.7	134.6	73.16
	Dkk3	73.41	97.14	79.94	58.25	60.46	99.75	106.9	79.67	114.8	106.7	42.16	16.51	22.44	30.66	39.14	27.19	2.761
	Pygm	76.53	41.87	19.61	34.64	23.59	92.08	120.4	98.49	75.09	100.4	12.78	28.89	26.65	29.27	63.78	63.9	44.17
	Hhip	3.124	8.374	1.508	6.297	7.373	124.1	78.49	69.72	135.5	161.6	1.278	1.376	0	5.575	72.47	77.49	100.8
	Ccbe1	0	1.675	0	0	0	17.9	17.59	16.6	26.5	14.12	7.666	2.751	4.207	1.394	169.6	146.8	41.41
	Wisp1	26.55	35.17	39.21	28.34	23.59	58.83	82.55	81.89	100.1	70.62	19.17	19.26	9.817	8.363	21.74	14.95	4.141
	Pdgfrl	14.06	15.07	7.541	11.02	8.848	17.9	16.24	42.05	14.72	18.83	35.78	26.14	16.83	20.91	66.67	58.46	41.41
	Stc1	6.248	11.72	6.033	12.59	16.22	69.06	46.01	40.94	45.64	32.96	7.666	0	4.207	4.181	26.09	23.11	5.522
	Kazald1	17.18	21.77	22.62	9.446	16.22	19.18	33.83	27.66	30.92	36.1	43.44	37.14	51.89	32.06	68.12	55.74	67.64
	Cgref1	12.5	3.35	12.07	6.297	11.8	8.952	5.413	15.49	10.31	7.847	68.99	30.27	40.67	32.06	39.14	47.58	35.89
	Cpxm2	0	6.699	0	3.149	0	47.32	6.766	9.959	16.2	14.12	16.61	15.13	16.83	9.757	75.37	102	46.93
	Fmod	0	0	3.016	0	0	57.55	29.77	23.24	29.45	28.25	1.278	0	0	2.788	40.58	50.3	55.22
	Mamdc2	10.93	13.4	13.57	3.149	2.949	47.32	32.48	42.05	36.81	29.82	5.111	4.127	4.207	5.575	30.44	24.47	13.8
	Angpt4	0	1.675	4.525	3.149	2.949	16.63	10.83	46.48	26.5	12.55	5.111	9.63	7.012	6.969	43.48	27.19	30.37
	Gna14	3.124	1.675	7.541	6.297	2.949	3.837	13.53	12.17	11.78	9.416	12.78	6.878	14.02	18.12	7.247	8.157	5.522
	Wfdc1	10.93	21.77	16.59	3.149	10.32	7.673	1.353	1.107	4.417	1.569	10.22	8.254	7.012	8.363	4.348	4.078	1.38
	Rspo2	7.809	6.699	4.525	3.149	16.22	6.395	4.06	2.213	5.889	6.277	5.111	6.878	9.817	11.15	8.697	14.95	0
	Lgi1	9.371	3.35	0	3.149	1.475	6.395	1.353	0	4.417	4.708	7.666	5.503	4.207	5.575	2.899	8.157	2.761
	Serpinb6c	3.124	3.35	7.541	3.149	8.848	8.952	1.353	4.426	2.945	4.708	2.555	2.751	1.402	4.181	5.798	1.359	1.38
	Colec11	3.124	0	1.508	0	4.424	8.952	1.353	2.213	1.472	1.569	1.278	1.376	1.402	4.181	5.798	2.719	2.761
	Edn3	0	0	0	0	0	6.395	2.706	1.107	4.417	4.708	0	0	1.402	0	0	4.078	1.38
	Nog	0	1.675	0	1.574	0	3.837	0	1.107	2.945	3.139	0	0	0	0	0	0	0
	Ndp	0	0	0	1.574	0	1.279	4.06	1.107	0	1.569	0	0	0	0	0	0	0
	Spink2	0	0	0	0	0	1.279	0	0	0	0	0	0	0	0	0	0	0
	Cpb1	0	0	0	0	0	0	0	0	0	0	0	0	0	0	0	0	0
	S100a9	0	0	0	0	0	0	0	0	0	0	0	0	0	0	0	0	0

## Sheet: Source Data Fig3c
	Extended Data Fig.3c
		eP3						eP3 depleted SVF
	Rspo2	0.498	0.526	0.482	0.479	0.463	0.357	0.004	0.001	0.001	0.001	0.005	0.004
	Spink2	0.020489	0.023357	0.209497	0.165626	0.040135	0.061511	7.3e-06	3.07e-06	2.39e-05	3.79e-05	1.13e-05	3.02e-06
	Gna14	1.64718	3.83706	6.13473	4.19305	0.0743254	0.0607068	0.355766	0.0428964	0.438605	0.225625	0.13556	0.630995
	Lgi1	0.117685	0.105696	0.089188	0.018646	0.09447	0.054523	0.0405262	0.0271294	0.0616395	0.0780746	0.039309	0.0267188
	Kazald1	2.15547	0.58479	0.22484	0.19751	0.56959	0.59543	0.02072	0.02502	0.0374	0.03116	0.35135	0.2715
	Cgref1	0.186986	0.147011	0.732548	0.551334	0.0206889	0.0178987	1.461e-05	2.451e-05	1.113e-05	7.15e-06	0.0243996	0.0402184
	Ndp	0.184411	0.237007	0.003781	0.00191	0.040051	0.048194	0.130398	0.135091	0.001054	0.000941	0.692075	0.672218
	S100a9	0.288172	0.372161	0.00031639	0.00102228	0.00040748	0.00059534	0.00029995	0.00019858	2.883e-05	4.632e-05	0.00020065	0.00012081
	Edn3	0.0022844	0.0032127	0.0072591	0.0086866	0.013499	0.0125776	0.0064076	0.0064432	0.0060117	0.0059208	0.0108137	0.009834
	Serpinb6c	1.55686e-05	6.0362e-05	6.4114e-05	1.25235e-05	8.2339e-06	2.21858e-05	1.76e-07	3.163e-07	1.615e-06	9.237e-07	2.879e-06	3.3954e-06
	Colec11	0.000460025	0.000854282	0.000973184	0.000887478	0.0028007	0.00290348	0.000102088	0.000104443	0.000100327	8.813e-05	7.3648e-05	5.4026e-05
	Nog	0.00233397	0.00203465	0.00071093	0.00069485	0.00618933	0.00642541	0.00083381	0.0007726	0.00086142	0.00064922	0.0013782	0.00097995
	Cpb1	0.000249443	0.000713895	0.000530265	0.000328459	0.00649254	0.00601175	5.632e-05	4.7622e-05	4.5022e-05	4.4867e-05	8.4248e-05	9.5047e-05

## Sheet: Source Data Fig3d
	Extended. Fig3d adipogenesis of SVF after kd of Aregs marker
	mature adipocytes%
	Ctrl	si-Colec11	si-Cpb1	si-Kazald1	si-Edn3	si-Lgi1	si-Ndp	si-Nog	si-S100a9	si-Cgref1	si-Serpinb6c
	22.43	22.51	26.83	20.48	25.11	28.31	20.09	31.69	24.49	30.9	34.04
	23.25	23.14	29.25	18.87	18.78	29.84	23.56	35.04	26.67	29.03	34.98
	23.94	22.36	30.55	20.82	21.92	28.8	20.89	33.94	24.33	32.03	32.71
	23.57	19.79	29.52	26.77	23.15	33.87	23.75	34.18	24.31	29.99	30.59
	21.95	23.34	30.09	22.32	23.46	28.42	22.63	33.72	26.44	29.1	31.69
	24.25	21.11	27.66	21.22	22.53	30.55	23.18	33.35	27.97	31.02	31.75
	25.98	20.8	28.53	24.48	24.16	28.76	23.44	36.95	27.33	32.52	32.49
	21.16	25.2	26.92	23.93	23.56	29.72	23.19	34.4	21.55	29.8	34.19
	25.25	22.57	32.31	22.56	21.02	31.02	24.87	33.91	27.6	33.07	34.35
	24.28	20.84	29.88	24.36	27.88	28.46	26.13	32.63	27.67	32.18	34.35
	22.3	19.31	27.5	21.75	21.31	28.6	23.18	33.46	27.99	32.74	37.34
			29.01	17.75		27	23.42	30.38		27.55	32.75

## Sheet: Source Data Fig3e
	Extended. Fig3e Transwells> adipogenesis of CD142- cells after kd of Aregs marker in Aregs
	mature adipocytes%
	Ctrl	si-Colec11	si-Cpb1	si-Kazald1	si-Edn3	si-Lgi1	si-Ndp	si-Nog	si-S100a9	si-Cgref1	si-Serpinb6c
	25.675	23.32	29.82	28.115	22.96	25.03	25.19	27.38	29.83	28.63	31.05
	22.29	25.99	27.98	24.44	26.295	28.4	27.82	26.41	26.73	25.675	29.075
	25.43	22.97	26.8	25.79	25.695	27.06	26.58	26.69	22.21	29.53	30.355
	26.605	26.27	27.56	27.5025	28.635	26.31	22.66	22.73	24.52	27.785	28.39
	26.65	23.95	25.785	27.125	25.135	27.87	26.2	24.49	23.97	27.925	32.77
	24.76	25.39	23.265	24.145	24.8	26.72	24.48	26.81	24.42	35.345	32.6619

## Sheet: Source Data Fig3f
	Extended Data Fig. 3f
	siSpink2	siRspo2	siCgref1	siSerpinb6c
	1.7839	1.49859	1.31561	1.4493
	1.80869	1.6169	1.408	1.48932
	1.47853	1.49202	1.36372	1.39267
	1.41002	1.49202	1.27686	1.30241
	1.09618	1.53146	1.39395	1.34924
	1.50137	1.39343	1.32072	1.3518

## Sheet: Source Data Fig3g
Extended Data Fig. 3g adipocytes in well (siRNA kd in eP3 cells)						cell number/field in well (siRNA kd in eP3 cells)
Ctrl	siRspo2					Ctrl	siRspo2
12.8	10.9					1183.85	1143.53
12.6	16.3					1159.38	1127.33
11.2	14.2					1228.43	1077.57
9.4	13.8					1242.43	1214.86
12.2	16.5					1146.8	1055.87
14.6	15.2					1101.88	1311

## Sheet: Source Data Fig3h
	Extended Data Fig. 3h RSPO2 conc in medium
unit(pg/ml)	Lin-Sca1+	eP1	eP2	eP3
	407.066	318.395	361.682	555.929
	380.259	320.92	360.552	577.032
	397.493	322.357	319.31	561.521
	423.687	359.545	386.599	518.234

## Sheet: Source Data Fig3i
Extended Data Fig. 3i Adipognesis of SVF treated with recRSPO2
Cell number of SVF treat with recRSPO2 (cell number/field)
0	0.2ug/ml	0.25ug/ml	0.5ug/ml	1 ug/ml	2ug/ml	2ug/ml heat inactivation
681.05	614.85	651.95	689.65	673.65	621.7	657.5
678.55	609.55	638.75	651.95	638	659.35	651.1
691.55	637.25	619.9	692.2	656.15	692.1	675.3
698	638.75	650.05	608.5	655.1	613.7	677.05
657.05	613.95	695.65	679.65	603.4	688.95	659
692.6	642.6	673.3	672.25	657.5	621.7	685.3

## Sheet: Source Data Fig3k
Extended Data Fig. 3k. Wikipathway2019 enriched in eP1 cells
Term	P-value	Adjusted P-value
Cytoplasmic Ribosomal Proteins WP163	7.89e-39	1.39e-36
Focal Adhesion WP85	1.77e-07	1.56e-05
Integrin-mediated Cell Adhesion WP6	9.66e-07	5.67e-05
Wnt Signaling Pathway WP403	7.46e-06	0.000328
G Protein Signaling Pathways WP232	6.36e-05	0.00224018
Regulation of Actin Cytoskeleton WP523	0.000105	0.00306893
Primary Focal Segmental Glomerulosclerosis FSGS WP2573	0.000124	0.00312991
Alpha6-Beta4 Integrin Signaling Pathway WP488	0.000145	0.00319402

## Sheet: Source Data Fig3m
Extended Data Fig. 3m. Wikipathway2019 enriched in eP2 cells
Term	P-value	Adjusted P-value
Adipogenesis genes WP447	2.17769e-11	3.83274e-09
Focal Adhesion WP85	1.90288e-07	1.67454e-05
Kit Receptor Signaling Pathway WP407	4.23559e-06	0.000248488
Oxidative Stress WP412	5.21782e-06	0.000229584
Cholesterol Biosynthesis WP103	1.06754e-05	0.000375773
Type II interferon signaling (IFNG) WP1253	1.26731e-05	0.000371745
EGFR1 Signaling Pathway WP572	1.53201e-05	0.000385191
Focal Adhesion-PI3K-Akt-mTOR-signaling pathway WP2841	6.59392e-05	0.00145066
Insulin Signaling WP65	7.20311e-05	0.00140861
EPO Receptor Signaling WP1249	8.0923e-05	0.00142424

[truncated: 8 more sheets: Source Data Fig3o, Source Data Fig3p, Source Data Fig3q, Source Data Fig3s, Source Data Fig3u, Source Data Fig3v, Source Data Fig3y, Source Data Fig3z]
