# Supplementary material for: Identification of a regulatory pathway inhibiting adipogenesis via RSPO2
Source: Nat Metab. 2022 Jan 13;4(1):90–105. doi: 10.1038/s42255-021-00509-1 (PMC8803606; doi:10.1038/s42255-021-00509-1)
Supplement: Source Data Extended Data Fig. 4 — Statistical source data. [file 42255_2021_509_MOESM15_ESM.xlsx]

## Sheet: Extended Data Fig4d
	Extended Data Fig. 4d.
	ApoB amplification standard curve used by plasmid
	ApoB	concentration (ug/ul)	conc (M)	# of molecules in 2 ul	Log10 (Molecules)	average Ct
		1e-07	4.81522e-14	57995.8	4.7634	25.8245
		1e-08	4.81522e-15	5799.58	3.7634	29.11
		1e-09	4.81522e-16	579.958	2.7634	32.181
		1e-10	4.81522e-17	57.9958	1.7634	34.68
		1e-11	4.81522e-18	5.79958	0.763397	36.73
	NucRed amplification standard curve used by plasmid
	NucRed	1e-07	4.81522e-14	57995.8	4.7634	25.4699
		1e-08	4.81522e-15	5799.58	3.7634	28.7062
		1e-09	4.81522e-16	579.958	2.7634	32.5067
		1e-10	4.81522e-17	57.9958	1.7634	34.2751
		1e-11	4.81522e-18	5.79958	0.763397	36.3074

## Sheet: Extended Data Fig4e
Extended Data Fig. 4e Circulaltion RSPO2 determined by ELISA (pg/ml)
CAG-GFP	CAG-RSPO2
506.6	576.4
387.1	439.5
387.6	474.2
451.4	414.1
467.1	445.5
455.8	497.4

## Sheet: Extended Data Fig4g
Extended Data Fig.4g Cleaved caspase positive cell/mm^2
CAG-GFP	CAG-Rspo2
6.7	13.1
7.2	6.3
10.1	7.2
6.3	5.9
6.7	6.3
5.5	4.2
