# Supplementary material for: Identification of a regulatory pathway inhibiting adipogenesis via RSPO2
Source: Nat Metab. 2022 Jan 13;4(1):90–105. doi: 10.1038/s42255-021-00509-1 (PMC8803606; doi:10.1038/s42255-021-00509-1)
Supplement: Source Data Extended Data Fig. 5 — Statistical source data. [file 42255_2021_509_MOESM17_ESM.xlsx]

## Sheet: Extended Data Fig5c
	Extended Data Fig. 5c food intake g/day/mice
	CAG-GFP	CAG-Rspo2
	2.33	2.3
	2.55	2.48
	2.55	2.2
	2.67	2.25
	1.7	2.33
	2.3	2.45
	2.73	2.27

## Sheet: Extended Data Fig5d
Extended Data Fig. 5d
Time	CAG-GFP						CAG-RSPO2
07:16	2430	2551	1912	2773	2260	2539	2586	2467	3071	2700	2840	3621
07:36	3101	2492	2382	3444	2915	3595	3001	2562	3334	3622	3268	3127
07:56	2487	3203	2445	3274	3081	3329	3482	2814	2738	3209	3174	3071
08:16	2540	2902	2429	2714	2814	2897	3386	2819	2998	2635	2741	2887
08:36	2809	2452	2230	3075	2717	3214	2860	2959	3301	3381	2542	2795
08:56	2776	2672	2531	3315	2607	2862	2855	2641	2734	3194	2943	3369
09:16	2975	2589	2134	3338	2440	2931	2744	2749	3509	2750	3266	3020
09:36	2602	2502	2139	3112	2890	3400	3184	3362	2622	2505	2654	2647
09:56	2584	2444	2113	2829	3101	2835	3444	2517	2572	2703	2588	2749
10:16	2630	2689	2489	2775	2639	3446	2946	3006	3358	3230	2776	3067
10:36	2422	2494	2398	3656	2514	2919	2695	2893	3453	3495	2705	3279
10:56	2492	2532	2109	3344	2875	2858	3037	2453	2899	2556	2749	2974
11:16	2498	2643	2286	2909	2702	3510	3063	2701	2662	2937	3342	2735
11:36	2822	3169	2165	2952	2426	3389	2865	2499	2930	2809	2874	3496
11:56	2596	2697	2175	2768	2392	2785	3319	2907	3060	2672	2509	3089
12:16	2387	2242	2579	2789	2600	3062	3411	2405	2460	3892	2596	2733
12:36	2550	2746	2116	2697	2689	3451	2912	2791	2654	3312	2667	2643
12:56	2282	3030	2103	2869	3175	3553	2749	2855	3461	2667	2738	3219
13:16	2703	2558	2183	2926	2310	3447	2956	2519	3368	3240	2717	2649
13:36	2474	2288	2304	2667	2425	3185	3099	2594	3233	3138	3336	3397
13:56	2462	2277	2194	3283	2214	2741	2805	3221	2598	2769	3113	3062
14:16	2424	2734	2325	3132	2504	2799	2680	3256	2570	2655	2596	2629
14:36	2579	2446	2613	2773	2936	3388	2985	2969	2860	2644	2475	2553
14:56	2841	2355	1921	3060	2596	3325	2687	2349	2648	2736	2545	3146
15:16	2542	2308	2067	3251	2365	2924	3102	2307	3158	3334	2375	2986
15:36	2532	2470	2174	3191	2272	2806	3407	2482	3157	3037	2662	2737
15:56	2418	2882	2309	2779	2335	3098	2727	2369	2753	2677	2709	2443
16:16	2607	2391	2230	2762	2489	3102	2832	2314	2687	2637	2782	2276
16:36	2405	2379	2087	2768	2292	3589	2893	2855	2632	2559	2515	2438
16:56	2655	2360	2385	2764	2364	3214	2815	3164	2596	2669	2696	3253
17:16	2518	2535	2254	3234	2624	3074	3249	2719	2701	3006	2538	3042
17:36	2889	2409	2254	2608	3129	2903	3318	2344	3201	3216	2687	2645
17:56	2348	2277	2194	2951	2497	2917	2670	2402	2668	2706	2757	2619
18:16	2368	2987	2373	2849	2138	3235	3002	2729	2600	2677	3341	2589
18:36	2851	3171	2291	2974	2755	2913	2599	2440	2903	2595	2948	3320
18:56	3054	2296	2479	2793	2793	3383	3045	2943	2945	3086	2594	3140
19:16	2696	2283	2787	2698	2459	3503	3230	2564	2546	3369	2598	2994
19:36	2432	3151	2459	2901	2474	3283	2917	2284	3227	2587	3449	2831
19:56	3363	2873	2036	2683	2210	3281	2840	2231	3421	2452	3145	2504
20:16	2838	2606	2145	3106	2319	2671	2261	2450	2614	2601	2689	2417
20:36	2308	2409	2453	3270	3029	2482	2376	2190	2268	2345	2239	2590
20:56	2324	2764	1874	3412	3098	2673	2638	2802	2560	2564	2464	3123
21:16	2381	2292	1697	2732	2692	2290	2675	2924	2328	3387	2355	2943
21:36	2222	2266	1950	2535	2071	2397	2463	2336	2729	3003	2095	2454
21:56	2313	2124	1943	2475	2208	3141	2475	2167	2564	3201	2290	2374
22:16	2539	2442	2099	2422	2248	3270	2416	2863	2554	2386	2182	2318
22:36	2271	2889	2149	3440	2200	3016	2664	2524	2535	2381	2341	2326
22:56	2278	2233	1988	3297	2397	2547	3224	2247	3120	2449	2456	2354
23:16	2336	2091	2030	2584	2604	2361	3084	2366	2559	2379	2636	2224
23:36	2340	2290	1944	2638	2218	2663	2726	2264	2380	2402	2541	2683
23:56	2028	2804	1990	2607	2233	2516	2518	2376	2314	2501	2430	3339
00:16	2235	2268	1939	2607	2177	3029	2447	2266	2362	2387	2756	2515
00:36	2285	2172	2697	2673	2159	3486	2564	2288	2645	2330	2432	2421
00:56	2966	2151	2665	2587	2176	2688	2636	2422	2612	2537	2373	2438
01:16	2688	2089	1912	3273	2757	2567	2363	2604	2838	2284	2247	2347
01:36	2529	2088	2130	2628	2001	2466	2941	2115	3099	2968	2136	2394
01:56	2321	2525	1864	2543	2058	2445	3002	2146	2390	3044	2433	2193
02:16	2236	2133	1961	2481	2112	2682	2304	2030	2497	2340	2323	2298
02:36	2419	1915	1734	2519	2143	3232	2423	2910	2445	2210	2282	3022
02:56	2506	2152	1908	2550	2305	2884	2533	2261	2385	2400	2449	2879
03:16	2251	2201	1922	2547	2222	2471	2429	2168	2603	2113	2406	2509
03:36	2235	2050	2124	2814	2192	2700	2591	2336	2325	2112	2289	2193
03:56	2132	2293	1881	3140	2266	2735	2139	2180	2521	3248	2339	2250
04:16	2338	2439	1978	2518	2083	2706	2520	2273	2252	2886	2211	2388
04:36	2800	1894	2027	2586	2136	2421	2642	2351	2442	2709	2293	2403
04:56	2216	2061	1984	2658	2228	2670	2510	2601	2607	2423	2888	2882
05:16	2100	2307	1901	2747	2452	3180	2422	2354	2883	2394	2398	2529
05:36	2292	2276	2028	2737	2176	3087	3122	2243	2440	2503	2120	2485
05:56	2298	2357	1981	2703	2512	2773	3089	2195	2374	2844	2429	2898
06:16	2062	2178	2088	2851	2415	2794	2842	2352	2524	3289	2563	2863
06:36	2466	2185	1948	2921	2657	3212	2553	2764	2588	2549	2668	2452
06:56	2242	2437	2109	2965	2274	2731	3073	2628	2793	2694	2801	2583
07:16	2361	2670	2209	2736	2340	2853	2699	2549	3044	2786	3304	3344
07:36	2859	2985	2282	3526	3021	3688	3294	3077	3441	3321	3280	3169
07:56	2604	2809	2768	2937	2760	3625	3391	2794	2732	3103	2692	3000
08:16	2649	2305	2365	3181	2661	3175	2893	2869	2587	2753	2564	2574
08:36	2517	2391	2274	2811	2559	3285	2773	2584	2524	2733	2710	3284
08:56	2393	2504	2226	3340	2558	3219	3019	3089	2829	3332	2850	3040
09:16	2810	2544	2398	2813	2844	3082	2886	2670	3294	3318	2706	2739
09:36	2552	3072	2245	2747	2958	2893	3065	2537	2655	2656	2660	2774
09:56	2428	2440	2116	2807	2701	3211	3262	2727	2548	2703	2743	3177
10:16	2766	2445	2170	3521	2496	2822	2850	2628	2757	3028	2681	2936
10:36	2570	2978	2194	2816	2560	2949	2425	2602	3054	2996	2395	2675
10:56	2393	2700	2238	2568	3047	3346	2930	3315	2794	3473	3117	2548
11:16	2721	2233	2652	2725	2482	3408	2993	2671	2817	2785	3375	3159
11:36	3168	2322	2190	3597	2604	3882	2912	2333	2684	2642	3003	3148
11:56	2787	2266	2099	3323	2491	3408	2929	2390	2601	2996	2522	2654
12:16	2476	2655	2094	2697	2584	3466	3386	3360	3044	3794	2587	2727
12:36	2468	2550	2324	2624	2610	3138	2854	3016	3401	2600	2510	3358
12:56	2495	2563	1967	3125	3018	3207	2708	2568	3349	2567	2543	3053
13:16	3303	2413	2066	2836	2925	2703	2789	2490	3104	3439	2714	2625
13:36	2774	2396	2252	2791	2834	2907	2708	2649	2566	3118	2815	2465
13:56	2249	2587	2490	2770	2357	3281	3208	3182	2893	2656	3097	3190
14:16	2255	2321	2155	2634	2364	3185	2731	2553	3390	2573	2924	3241
14:36	2435	2178	2181	2720	2580	2828	2760	2539	3054	2814	2690	2816
14:56	2416	2262	2615	3053	2364	2798	2918	2558	3098	3244	2812	2479
15:16	2614	2223	2041	2791	2431	3100	2790	2565	2625	2788	2935	2679
15:36	2479	2529	2052	2904	2478	3324	2680	2527	2632	2820	2535	2675
15:56	2549	2589	2067	2787	2810	3164	2668	2402	2559	2739	2621	2576
16:16	2874	2528	2261	2656	2356	2833	3021	2646	3122	2626	2484	2611
16:36	2589	2448	2164	3368	2470	3017	3337	2587	3317	2606	2651	2593
16:56	2328	2463	1915	2838	2844	2830	2968	2803	2659	2887	2465	3152
17:16	2555	2393	2014	2623	2441	3326	2545	2463	2529	2947	2949	2976
17:36	2138	2644	2404	2972	2693	3093	2920	2596	2695	2737	2669	2688
17:56	2295	3017	2028	2690	2763	2984	2633	2756	2962	3358	2546	2506
18:16	3171	2428	2155	2751	2297	3345	2612	2717	2731	3134	2554	2722
18:36	2607	2309	1995	3401	2429	3493	3024	2583	2539	2749	3299	2608
18:56	2642	2955	2177	2671	3094	3333	3417	2831	3285	2613	2956	2484
19:16	2787	2477	2439	2544	2810	3302	3320	2274	2604	3194	2998	3399
19:36	3282	2179	2146	2458	3006	3345	2982	2769	2614	2999	2546	3185
19:56	2609	2343	1817	3094	2194	2822	2307	3181	2354	2233	2450	3074
20:16	2168	2314	1903	3036	2259	2586	2524	2775	2654	2429	2224	2841
20:36	2344	2927	1872	2898	2407	2709	2657	2577	3304	3557	2345	2280
20:56	2458	2706	2009	2690	2711	2512	2186	2370	2603	3255	3284	2448
21:16	2207	2273	1865	2231	1939	2927	2707	2290	2715	2424	2964	2371
21:36	2339	2573	1987	3121	2283	3618	3552	2130	2482	2445	2553	2530
21:56	2504	2299	2096	3196	1903	3183	3026	2295	2447	2212	2244	2218
22:16	2917	2149	2010	2494	2140	3291	2403	2444	2530	2543	2246	2362
22:36	2215	2883	1904	2341	2096	2562	2460	2763	2288	2495	2385	2398
22:56	2342	2989	1967	2590	2485	2395	2566	2643	2316	2407	2189	2317
23:16	2297	2522	2147	2473	2129	2338	2750	2205	2436	2385	2600	2450
23:36	2526	2291	1858	2269	2092	2696	2463	2230	2634	2293	2440	3187
23:56	2005	1934	1909	2863	2213	2290	2486	2163	2367	2911	2321	2776
00:16	2379	2239	1924	2333	1991	2570	2407	2240	2477	3436	2220	2340
00:36	2241	2137	1939	2713	2109	2842	2556	2110	2324	2979	2297	2275
00:56	2192	2077	2677	3430	2153	3159	2438	2381	3209	2502	2324	2320
01:16	2460	2369	2569	3092	2324	3360	2483	2356	3087	2440	2696	2362
01:36	2269	2310	1904	2655	2188	2569	2419	2403	2487	2492	2523	2283
01:56	2249	2171	2042	2550	2168	2470	2547	2186	2491	2248	2198	2282
02:16	2219	1860	2026	2421	2151	2502	3191	2567	2523	2407	2061	2275
02:36	2104	2368	2215	2450	1783	2896	2972	2383	2346	2841	2466	2513
02:56	2387	2189	1950	2557	2154	2220	2355	2143	2323	2387	2267	3232
03:16	2174	2118	2035	2784	3163	2379	2620	2322	2007	2623	2464	2786
03:36	2359	2256	1960	2585	2670	2507	2656	2252	2456	2789	2403	2477
03:56	2436	2355	2079	2421	2098	2839	2522	2403	2323	2279	2314	2411
04:16	2300	2135	2142	2688	2167	2506	2476	2236	2457	2419	2603	2481
04:36	2521	2875	1941	2581	2228	2501	2746	2270	2252	2585	2549	2493
04:56	2190	2527	1941	2487	2140	2578	2621	2137	2302	2921	2315	2696
05:16	2464	2308	1946	2667	2375	3234	2555	2558	2911	3011	2318	2448
05:36	2244	2212	2053	2352	2159	2875	2987	2295	2898	2443	2443	2359
05:56	2676	2365	2203	2619	2407	2737	2642	2234	2452	2619	2468	2463
06:16	2264	2292	2101	2745	2327	2801	2699	2435	2561	2748	2972	2674
06:36	2541	2549	2095	3261	2546	3041	2984	2725	2561	2988	2486	3045
06:56	2227	2395	2184	2529	2765	2896	2818	2530	2802	2704	2794	2708

## Sheet: Extended Data Fig5e
Extended Data Fig. 5e Triglyceride in liver (mg/g tissue)
CAG-GFP	CAG-Rspo2
66.6329	9.71124
38.5997	24.8175
73.1266	22.4222
85.6306	34.1806
106.979	13.5982
61.8079	16.9647

## Sheet: Extended Data Fig5g
Extended Data Fig.5g pyruvate tolerance test (glucose level mmol/l)
Time (min)	CAG-GFP						CAG-RSPO2
0	7.8	10.8	9.5	10.1	8.4	9.7	10.3	9.5	11.9	10.7	11.4	9.6
15	10.4	13.8	12.5	13.1	11.6	13	13.6	11.8	11.9	12.3	13.1	12.7
30	13.5	17.3	13.4	15.7	14.7	14.4	12.4	17.6	13.5	12.5	14.8	14.5
60	12.5	17.6	12.8	16.1	13.4	13.8	13.5	12.3	11.5	12.4	13.5	12.9
90	10.5	16.1	10.7	14.2	11.5	11.9	11.7	9.7	10	10.2	12.1	10.1
120	7.7	13.6	10.7	14.1	7.9	10.6	10.5	8.9	8.6	8.8	10.2	10.2

## Sheet: Extended Data Fig5h
Extended Data Fig.5h Area under Curve of pyruvate tolerance test
CAG-GFP	CAG-RSPO2
1324	1474
1892	1438
1426	1346
1746	1356
1433	1536
1522	1432

## Sheet: Extended Data Fig5i
Extended Data Fig.5i circulation Triglyceride after Tyloxapol injection
time (h)	CAG-GFP						CAG-RSPO2
0	60.1	29.7	63.2	29	44.1	46.5	34.5	31.3	32.1	26.6	32.9	29.7
1	612.7	580	293.7	391	601.5	336	855.9	206	717.2	292.1	611.9	525
2	974.7	1078.4	594.4	902.2	1016.2	782.6	1598.4	601.5	1548.9	1041.7	1144.6	1305.7
3	1368.7	1478.7	896.6	1386.2	1407	991.5	2521.8	851.9	2325.6	1326.4	2050.5	2117.5
4	1619.1	1663.7	1001.1	1603.1	1632.6	1282.6	2584.8	864.7	2602.4	1442.1	1770.6	2037

## Sheet: Extended Data Fig5j
Extended Data Fig. 5j Hepatic TG secretion Rate
CAG-GFP	CAG-RSPO2
387.4	676.7
416.7	231.3
247.9	674.9
414.3	386.5
398.3	491.4
312.8	560.7

## Sheet: Extended Data Fig5l
Extended Data Fig.5l
Western blot quantification
CAG-GFP	CAG-RSPO2
0.3	0.73
0.38	0.85
0.34	0.88
0.42	1.02
0.47	1.11
	0.61

## Sheet: Extended Data Fig5m
Extended Data Fig.5m circulation RSPO2 in ingWAT AAV infection mice
	unit (pg/ml)	CAG-GFP	CAG-RSPO2
		334.3	493.8
		377.6	447.3
		375.4	461
		359.8	388.4
		385.1	403
			375.2

## Sheet: Extended Data Fig5n
Extended Data Fig. 5n body weight of ingWAT AAV injection mice (g)
CAG-GFP	CAG-RSPO2
27.5	31.1
27.9	28.3
29.6	27.7
27.4	29.3
31.2	27.2
	25.3

[truncated: 4 more sheets: Extended Data Fig5o, Extended Data Fig5p, Extended Data Fig5q, Extended Data Fig5r]
