# Supplementary material for: Identification of a regulatory pathway inhibiting adipogenesis via RSPO2
Source: Nat Metab. 2022 Jan 13;4(1):90–105. doi: 10.1038/s42255-021-00509-1 (PMC8803606; doi:10.1038/s42255-021-00509-1)
Supplement: Source Data Extended Data Fig. 7 — Statistical source data. [file 42255_2021_509_MOESM19_ESM.xlsx]

## Sheet: Extended Data Fig7b
	Extended Data 7b. eP3% in chow and HFD mice ingWAT by FACS
		chow						HFD
	eP3% (of SVF)	2.36	2.21	2.26	2.2	2.32	2.42	3.99	3.93	3.89	3.94	3.81	3.99

## Sheet: Extended Data Fig7c
Extended Data 7c. Circulation RSPO2
plasma RSPO2 quantification by ELISA (pg/ml)
Chow	HFD
91.6	399
107.9	368.7
170.1	480.1
84	440.1
152.8	463.7
105.7	367.1

## Sheet: Extended Data Fig7d
Extended Data 7d. Western blot quantificiation
ingWAT western blot quantification			visWAT western blot quantification			liver western blot quantification
Chow	HFD		Chow	HFD		Chow	HFD
0.253	0.51		0.331	0.734		0.669	1.269
0.279	1.008		0.443	0.83		0.641	1.261
0.256	0.619		0.698	0.457		0.922	1.126
0.216	1.104		0.287	0.697		0.84	1.332
0.169	0.92		0.415	0.739		0.759	1.138
0.167	1.212		0.378	0.568		0.592	1.079

## Sheet: Extended Data Fig7e
	Extended Data Fig. 7e R-spondin familiy expression in sorted cells by qPCR
		Rspo2	Rspo1	Rspo3	Rspo4
	Lin-Sca1+_1	1.00321	0.00808679	0.259198	0.231468
	Lin-Sca1+_2	0.93433	0.0102995	0.236441	0.224092
	Lin-Sca1+_3	1.08116	0.00516827	0.229971	0.157948
	Lin-Sca1+_4	0.986776	0.0069101	0.243355	0.179019
	eP3_1	7.67023	0.0737305	0.0283413	0.0906172
	eP3_2	7.36139	0.0703085	0.0292204	0.0754223
	eP3_3	6.60612	0.0685371	0.0173347	0.0683397
	eP3_4	5.98697	0.0817396	0.0226842	0.0803768
